# Supplementary material for: Teadenol B as a Component of Microorganism-Fermented Tea Extract Inhibited Breast Cancers by Promoting Autophagy
Source: Molecules. 2024 Feb 16;29(4):872. doi: 10.3390/molecules29040872 (PMC10892666; doi:10.3390/molecules29040872)
Supplement: Supplementary file 1 [file molecules-29-00872-s001.zip]

Archive with 1 entries (1 files):
- molecules-2854821-supplementary.pdf
